# Supplementary material for: Novel impact of the DNMT3A R882H mutation on GSH metabolism in a K562 cell model established by TALENs
Source: Oncotarget. 2017 Mar 22;8(18):30395–409. doi: 10.18632/oncotarget.16449 (PMC5444751; doi:10.18632/oncotarget.16449)
Supplement: Supplementary file 2 [file oncotarget-08-30395-s002.xls]

## Sheet: fileu5gxW0
Supplementary Table 1S：Possible off-target binding sites predicted by online tool TAL Effector Nucleotide Targeter 2.0
RVD1 Best Possible Score:4.96
RVD2 Best Possible Score:6.74
Sequence Name	TAL 1	TAL 2	TAL 1 Score	TAL 2 Score	TAL 1 Start	TAL 2 Start	Spacer Length	TAL 1 Target	TAL 2 Target
1	RVD1	RVD2	14.59	16.08	15135685	15135747	28	T TACCTCCCAAACAAAA	T TCCCGGCCCAACACCCACT
1	RVD1	RVD2	11.12	19.79	115073554	115073614	26	T ATCATCTCCCACATAA	T CCCCTCCAAAGCAAACTCT
1	RVD1	RVD2	12.82	19.38	219745458	219745519	27	T AACATATCCCCCATCA	T AACCAGCCAACAAACCAAT
1	RVD1	RVD2	13.68	20.05	225666557	225666621	30	T GACAGCTCCAACAAGG	T GTCCTGCCCTGCCATCTCC
1	RVD2	RVD1	19.93	14.81	86082536	86082591	21	T AAAAGGTCCAGCCCTCACT	T GACATTTCCCCAATGA
1	RVD2	RVD1	16.77	13.33	230570543	230570601	24	T AACCCTCACAACAAACCCT	T GTCATCTACAAAATGA
1	RVD2	RVD2	18.54	20.11	150322663	150322715	15	T GCCCAGCCCCTCCATTTCT	T AACAAGGGCAAAACTCTCT
1	RVD2	RVD2	19.08	19.28	171217985	171218049	27	T AATCTACCCAGCAGTATAC	T AATCTACCCAACAGTATAC
1	RVD2	RVD2	18.07	18.33	176865652	176865715	26	T CACCAGGCCCCCAATCTTT	T CACCCCACCCGCACTCGCT
1	RVD2	RVD2	17.08	19.55	180942671	180942726	18	T ACCAGACCCATCAGTCTGT	T AACTTGCCCATTATTCTCT
10	RVD1	RVD2	14.76	19.08	23700462	23700524	28	T AACAACAACAACAACA	T GCCCAGCCCAGAAATATTA
10	RVD1	RVD2	13.68	19.41	72837873	72837924	17	T ACCCTCTCCAAAATCC	T CCCCGACACTGCAGTCTGT
10	RVD2	RVD1	19.2	13.37	130182546	130182608	28	T GACCGCCCCCGCCGCAGCT	T GAATTCCCCAACATGC
11	RVD1	RVD1	14.14	14.47	70028208	70028259	20	T CCCTTCTCCAACAAGC	T AACAACACCCACACCA
11	RVD2	RVD1	18.78	13.39	63389805	63389859	20	T GGTCTGCCCAGCAGTCTTT	T GACAGCTCCACCAGAA
11	RVD2	RVD2	19.52	19.96	21290075	21290129	17	T CACAGCTCCAGCCCACTCT	T CTCCACCCCACAAGACTCA
11	RVD2	RVD2	19.6	19.09	57508782	57508834	15	T CACCATCCCAGCGTCCCCT	T GACGGAACCACCCATCGCT
11	RVD2	RVD2	16.47	20.07	69411643	69411696	16	T CACCCTCCCAGCATTCTGT	T GACAAAGCCAGCACCCACA
11	RVD2	RVD2	19.86	19.95	115647619	115647680	24	T GTCCCATCCAGCCCTCTCA	T GACAAAACCCTCCTTCTCT
12	RVD1	RVD2	12.82	16.6	106972624	106972680	22	T ACCATCTACCACATCA	T TCCAAACCCAGCACTCACT
12	RVD2	RVD2	19.5	19.95	5407690	5407757	30	T CACCTTCCCAACCCTATCC	T ACCCAGCCCACAACACTAC
12	RVD2	RVD2	19.01	19.93	23361164	23361225	24	T TACCACCCCCAGAAGCTCT	T GATCTCCAAAGCAATCACT
12	RVD2	RVD2	18.57	19.8	54385381	54385439	21	T TACCCACCCAGCAACCCAA	T TTCCGCCCCCACAACCTCC
13	RVD1	RVD2	14.78	13.58	24423157	24423208	17	T CACGTCTTCAACACGG	T GACCACCCAAACACCCTCT
14	RVD1	RVD2	12.62	19.25	45321499	45321550	17	T GCCATATCCCACATCA	T CATCAACTCATCAATCTAT
14	RVD2	RVD1	19.96	14.54	38354550	38354613	29	T CCCCCACTCCCAAATCTCT	T AAAATCTCAAAAAAAA
14	RVD2	RVD1	19.4	14.84	54631191	54631254	29	T CCCCATCACAGCAGGCTCA	T GACTTTTCCAAGATCA
14	RVD2	RVD1	20.2	14.69	56497646	56497701	21	T CACCACCCCTCCTCACTCT	T AACTTCTTCAACAAAC
14	RVD2	RVD1	19.41	13.51	82968128	82968186	24	T GACCTCCCTAGAAGCCTCA	T AATCCCTCCAACCTGA
14	RVD2	RVD1	19.45	10.14	87591681	87591732	17	T GCCCGGCCCACCCTACTGT	T CACCTCTCCAACAACA
14	RVD2	RVD2	20.14	18.15	78619386	78619439	16	T CACCCACACAGAAAGCTTT	T AACCACCCCACCTCTATCC
14	RVD2	RVD2	19.57	15.62	99240114	99240181	30	T ACCCCCACCCCCACTCTCC	T GCCCAGCTCAACAAGCTCT
15	RVD1	RVD2	14.54	19.17	35998112	35998172	26	T AACATAAACAAAATAA	T GACCTTCCTATCACACTCT
15	RVD2	RVD1	19.86	14.2	98337180	98337241	27	T CACCCGCCCCAAAAGCTTT	T GACCTATGAAACATGA
16	RVD1	RVD2	12.98	19.77	23406919	23406973	20	T GACATCTCTAACTTCA	T AGGAACCCCAGCAATCCCT
16	RVD2	RVD1	19.48	13.77	83362671	83362722	17	T CCCCGAAGCACAAATCTCT	T AACTCATCCCACATAA
16	RVD2	RVD2	17.06	19.67	17130678	17130737	22	T GACCTGCCCCACCGTCACC	T GACCATCAAAAATGTCTCT
16	RVD2	RVD2	19.57	17.74	31527853	31527915	25	T AACACACCCACCAGGCGCC	T GGCCGTCCTAACAGTCACT
17	RVD1	RVD1	14.83	14.63	43193407	43193461	23	T CACATCTCACACACAC	T CCAATCCCCAACATGC
17	RVD2	RVD2	19.63	18.88	54016365	54016423	21	T GCCCACCCCACCAGGGCCT	T GTCTGCCCAAGCAGCCTCT
17	RVD2	RVD2	19.5	17.14	64221514	64221566	15	T CACACTCCCAACCTTCTCC	T GACCAACCTGGTAGTCTCT
17	RVD2	RVD2	20.04	18.14	73832152	73832214	25	T ACCAGGCCCAGCAAGGCCT	T GCCCAGCCCACCTCTGTCT
18	RVD1	RVD2	14.46	19.32	51746999	51747059	26	T CACATTACCAACAGGA	T CACCAAACACCCACTATCT
18	RVD2	RVD1	19.6	12.4	53825088	53825151	29	T GATCAATCCAAAAATTTCT	T GACAACTCCCACAGAA
18	RVD2	RVD2	18.43	18.23	60016705	60016765	23	T GCCTGGCCCATCATTCTAT	T AAAAAGCCAACCACCCTCT
19	RVD2	RVD2	19.54	18.54	42591672	42591734	25	T ACCCACCCCCACACACACA	T AACTAAACCACCTCTCTCT
2	RVD1	RVD1	12.57	12.94	185797503	185797559	25	T GATGTCTCCAAAATTA	T GCCAACTCGAACATAA
2	RVD1	RVD1	9.6	13.54	187248418	187248472	23	T AACATCTCCCACAAAA	T GACAAAGCCAACATCA
2	RVD1	RVD2	11.73	19.35	163399817	163399877	26	T ACAATCACCAACATGA	T CAACCACCTAACAATCTAA
2	RVD2	RVD1	6.74	4.96	25457211	25457260	15	T GACCGGCCCAGCAGTCTCT	T GACGTCTCCAACATGA
2	RVD2	RVD1	14.97	5.36	67047395	67047444	15	T GACTCACGCAACAGTCTCT	T GACATCTCCAACATAA
2	RVD2	RVD1	19.81	14.81	74563158	74563218	26	T AATCCTCACAGCAACCTCA	T GCTGTCTCCACAATAA
2	RVD2	RVD1	19.72	14.81	84558010	84558072	28	T CACCACACCCCCAGTTTCA	T ACTGTCTCCCAAATGA
2	RVD2	RVD1	20.07	14.77	134536514	134536567	19	T GACCACTCAACCAATTCCT	T GATGCCTCACACATAA
2	RVD2	RVD1	17.57	14.06	148903667	148903717	16	T AACAACAACAACAAACTCT	T TACATAACCAAAATAA
2	RVD2	RVD2	19.86	20.09	42859553	42859616	26	T AACCATCCCCACAAGTACT	T GACCACCAGGAAAATCTCT
20	RVD1	RVD1	13.98	14.56	56339136	56339190	23	T GCCATTTCCAAGATGA	T CCCCTCCCCAATATAA
20	RVD1	RVD2	14.84	17.49	52182703	52182760	23	T GACTTTTGCAACATCA	T GCCCAGCCCACCAACCTTC
20	RVD2	RVD2	18	18.73	9327478	9327540	25	T TTACGGACCACCAGTCTCT	T CACCAGCTCCACAGATTCT
20	RVD2	RVD2	19.76	20.02	11352321	11352380	22	T GTGGGACCCCACAGTCTCT	T GAACGGACAAGTACTCCCT
21	RVD1	RVD2	14.45	19.4	36903952	36904013	27	T GATAACCCCAACATGC	T GAAAAGTACAGCCATCTCT
21	RVD2	RVD2	18.9	20.2	33963144	33963204	23	T AACCAGCACTACTAACTCT	T CAGAGCCTCATCAATCTCT
22	RVD2	RVD2	20.08	19.05	30123517	30123577	23	T CACCAGATCTGCAGGCTCT	T CACCGACCCTGCAGCCTGA
3	RVD2	RVD1	19.92	14.44	134785879	134785935	22	T GAACTGTCCATGAGTCTCT	T GCCACCTCCACCAGAA
3	RVD2	RVD2	19.11	18.23	151002687	151002749	25	T GCCCAGCCCAAAATTTTAT	T AACCAGCACAGCTGTTCCT
3	RVD2	RVD2	17.84	20.1	155893646	155893698	15	T CCATATCCCAACAGTCTCT	T GACTAGCCCTTCATTATCT
4	RVD1	RVD1	12.69	12.01	130350102	130350163	30	T AACATCTCCAATCTTA	T AAAATCTCCAAAAAGA
4	RVD2	RVD2	19.93	20.08	2403642	2403709	30	T GGCCCTCCCAGCGCTCCCT	T GCCCGACCCAAATCCCTCA
4	RVD2	RVD2	16.52	20.16	138560187	138560247	23	T AAACGAACAAACAACCTCT	T AGCCACCACACCACCCTCA
5	RVD1	RVD1	14.36	9.2	100740378	100740436	27	T GAGGTCTCAAAGATGA	T GACATCACCAACATGC
6	RVD1	RVD1	14.76	13.79	68336553	68336611	27	T AAACCCACCAACAAAA	T CACATTTCCAAAAAGA
6	RVD1	RVD1	14.6	14.29	91359591	91359646	24	T CACCTCTCCACTATAC	T AACATCTCACAAATAC
6	RVD2	RVD2	18.92	19.29	45978746	45978811	28	T GACCACACCACGAGTCACC	T GAGTGGCCCAAAAGTTTCT
6	RVD2	RVD2	20.07	19.56	85399244	85399310	29	T GACCCAGCCAGCAGACTGG	T AACTGAAACAAAAGTCTCA
6	RVD2	RVD2	17.9	17.28	113278011	113278064	16	T CAACAGCCCATGAGTCACT	T AAACAAGCCAGCCTTCTCT
6	RVD2	RVD2	18.85	17.68	125073769	125073834	28	T GACAGTCCCACAATTATCT	T GACCTACCCACAAGTCTAG
7	RVD1	RVD1	14.6	13.8	7563493	7563549	25	T AACCTAGCCAACACCA	T GACATCAGCCACATCA
7	RVD1	RVD2	14.76	17.84	24501245	24501305	26	T ATCTTCTCCAACACGC	T GACTGACCCAACAATTCCA
7	RVD1	RVD2	13.85	19.16	122954209	122954263	20	T GACATCTACACAAAGA	T CCCAAAACCCTCAATCTCT
7	RVD2	RVD1	16.89	13.81	147483429	147483484	21	T CACCAGACCCAAAGACTCT	T GTCATCTCCAACCTCC
7	RVD2	RVD2	17.42	20.14	1761264	1761327	26	T GCCAAGCCCACCACACTCA	T GACAGGCCCGGCTTCCTCT
7	RVD2	RVD2	20.18	19.8	75192416	75192482	29	T GCCAGGCCCCGCCGGCCCT	T GCCCAACCACACACCCTCG
7	RVD2	RVD2	16.75	17.26	104190771	104190830	22	T AACCATCACAGCAGTCATT	T GACAGCCCCATCCCACTCT
8	RVD1	RVD2	11.57	20.05	25697984	25698048	30	T GGCCTCTCCCACATGA	T GAGTGAACCAGCAGACTCA
8	RVD2	RVD1	18.9	13.51	56218229	56218284	21	T AACAAACACAGCACTGTAT	T AATTTCCCCAACATCA
8	RVD2	RVD1	18.83	14.63	87319335	87319390	21	T GCCCAGCCTAACCTTATCT	T GACCTCACCAGCCTCA
8	RVD2	RVD2	18.18	20.16	82633501	82633560	22	T GTCCAACTCCGCCATCTCT	T GCCCCGCCCCTCAGGCTTT
9	RVD1	RVD1	13.9	13.96	8193883	8193939	25	T AACAACAACAACAAAA	T AATGTCTCCAACATTT
9	RVD1	RVD2	14.44	19.63	29761890	29761948	24	T GCCACCTCCACCAGAA	T GAACTGTCTATCAGTCTCT
9	RVD1	RVD2	14.5	18.52	38689980	38690031	17	T AACGTCTCCCATAGCA	T GCCCAGCCCAGGAGACACA
9	RVD2	RVD2	19.46	19.55	79490154	79490212	21	T GACCTCCCCACCCATACCA	T TTACAACCCAGAAATCTCC
9	RVD2	RVD2	18.62	18.65	137368582	137368642	23	T CACCCACCCAGCGCTCCCG	T CCTCTGGCCAGCAGTCTCT
GL000224.1	RVD2	RVD2	19.01	19.43	96627	96680	16	T CCAAAGCCAAGCAGCCTCT	T GACCTTCCACACCGTCTCC
HG1257_PATCH	RVD2	RVD2	20.18	19.8	75028069	75028135	29	T GCCAGGCCCCGCCGGCCCT	T GCCCAACCACACACCCTCG
HG1287_PATCH	RVD2	RVD2	18.54	20.11	151036602	151036654	15	T GCCCAGCCCCTCCATTTCT	T AACAAGGGCAAAACTCTCT
HG1459_PATCH	RVD1	RVD2	14.72	19.28	147998537	147998589	18	T GTCACCTCCCACAAGA	T GACTAAAACAACATTCTCA
X	RVD1	RVD1	12.74	13.37	8132812	8132862	19	T GAGGTCTCCAACCAAA	T GAAGACTCCCACATTA
X	RVD1	RVD1	13.73	13.96	104550896	104550951	24	T AACATATACTACATAA	T GATATCTCCAACTTTA
X	RVD1	RVD2	13.23	18.27	105444302	105444357	21	T GACATCAGCAAAATAA	T AAACAACCCCTAAATCTCA
X	RVD1	RVD2	14.72	19.28	147998346	147998398	18	T GTCACCTCCCACAAGA	T GACTAAAACAACATTCTCA
X	RVD2	RVD1	19.82	14.38	54722177	54722235	24	T CCTCAGCCCCACACTCTTT	T AAAATATACAACATTA
